# Supplementary material for: Hyaluronic Acid Hydrogel Containing Resveratrol-Loaded Chitosan Nanoparticles as an Adjuvant in Atopic Dermatitis Treatment
Source: J Funct Biomater. 2023 Jan 31;14(2):82. doi: 10.3390/jfb14020082 (PMC9959248; doi:10.3390/jfb14020082)
Supplement: Supplementary file 1 [file jfb-14-00082-s001.zip]

Archive with 1 entries (1 files):
- jfb-2136512-supplementary.pdf
